# Supplementary material for: Predictors for Emergency Admission Among Homeless Metastatic Cancer Patients and Association of Social Determinants of Health with Negative Health Outcomes
Source: Cancers (Basel). 2025 Mar 27;17(7):1121. doi: 10.3390/cancers17071121 (PMC11987736; doi:10.3390/cancers17071121)
Supplement: Supplementary file 1 [file cancers-17-01121-s001.zip]

Archive with 5 entries (5 files):
- Supplementary file.pdf
- Table Supplem S1. PCa PrbLA Factors.pdf
- Table Supplem S2. Breast PrbLA Factors.pdf
- Table Supplem S3 . Lung PrbLA Factors.pdf
- Table Suppleme S4. CLOP Homelessness Factors.pdf
